# Supplementary material for: Pandemic Vibrio cholerae acquired competitive traits from an environmental Vibrio species
Source: Life Sci Alliance. 2022 Nov 29;6(2):e202201437. doi: 10.26508/lsa.202201437 (PMC9711863; doi:10.26508/lsa.202201437)
Supplement: Supplementary file 3 [file LSA-2022-01437_SdataF5.xlsx]

## Sheet: Figure 5A,C
Figure 5A-F
Uncropped images of CFU based killing assays.
Figure 5A,C	Rifampicin plates (selective for V. anguillarum strain VIB43)
Competion	VIB43 vs. V52	VIB43 vs. V52	VIB43 vs. V52	VIB43 vs. V52 ∆vasK	VIB43 vs. V52 ∆vasK	VIB43 vs. V52 ∆vasK	VIB43 vs. DL4211	VIB43 vs. DL4211	VIB43 vs. DL4211	VIB43 vs. DL4211 ∆vasK	VIB43 vs. DL4211 ∆vasK	VIB43 vs. DL4211 ∆vasK
Replicate	Rep 1	Rep 2	Rep 3	Rep 1	Rep 2	Rep 3	Rep 1	Rep 2	Rep 3	Rep 1	Rep 2	Rep 3
	Streptomycin plates (selective for V. cholerae strain V52 or DL4211)
Competion	VIB43 vs. V52	VIB43 vs. V52	VIB43 vs. V52	VIB43 vs. V52 ∆vasK	VIB43 vs. V52 ∆vasK	VIB43 vs. V52 ∆vasK	VIB43 vs. DL4211	VIB43 vs. DL4211	VIB43 vs. DL4211	VIB43 vs. DL4211 ∆vasK	VIB43 vs. DL4211 ∆vasK	VIB43 vs. DL4211 ∆vasK
Replicate	Rep 1	Rep 2	Rep 3	Rep 1	Rep 2	Rep 3	Rep 1	Rep 2	Rep 3	Rep 1	Rep 2	Rep 3
Figure 5B,D
Quantification of competitive indicies for killing assays (plates shown in Fig. 5A,C).
Competitive Index = [(Output CFU/mLPREDATOR/Output CFU/mLPREY)/(Input CFU/mLPREDATOR/Input CFU/mLPREY)].
Strep = Predator, Rif = Prey
CFU/mL determined from plate counts from 5uL spots (Fig. 5A,C). CFU/mL = Counts * 200 * Dilution Factor
	Killing Assay	Rep	Media	Abx	Strain	Input CFU/mL	Input Ratio (Strep/Rif)	Output (4hr) CFU/mL		4hr CI
	V52 vs VIB43	1	LB + 2% NaCl	Strep	V52	2000000000	1.25	140000000		56000
		1	LB + 2% NaCl	Rif	VIB43	1600000000		2000
		2	LB + 2% NaCl	Strep	V52	1800000000	1.8	120000000		55600
		2	LB + 2% NaCl	Rif	VIB43	1000000000		1200
		3	LB + 2% NaCl	Strep	V52	1200000000	1.2	100000000		29800
		3	LB + 2% NaCl	Rif	VIB43	1000000000		2800
	V52 ∆vasK vs VIB43	1	LB + 2% NaCl	Strep	V52 ∆vasK	1800000000	1.13	140000000		1.4
		1	LB + 2% NaCl	Rif	VIB43	1600000000		80000000
		2	LB + 2% NaCl	Strep	V52 ∆vasK	1000000000	1	180000000		0.357
		2	LB + 2% NaCl	Rif	VIB43	1000000000		280000000
		3	LB + 2% NaCl	Strep	V52 ∆vasK	1000000000	1	220000000		1.31
		3	LB + 2% NaCl	Rif	VIB43	1000000000		140000000
	DL4211 vs VIB43	1	LB + 2% NaCl	Strep	DL4211	2400000000	1.5	280000000		938000
		1	LB + 2% NaCl	Rif	VIB43	1600000000		199
		2	LB + 2% NaCl	Strep	DL4211	600000000	0.6	280000000		1170000
		2	LB + 2% NaCl	Rif	VIB43	1000000000		400
		3	LB + 2% NaCl	Strep	DL4211	2400000000	2.4	240000000		500000
		3	LB + 2% NaCl	Rif	VIB43	1000000000		200
	DL4211 ∆vasK vs VIB43	1	LB + 2% NaCl	Strep	DL4211 ∆vasK	2200000000	1.38	200000000		1.82
		1	LB + 2% NaCl	Rif	VIB43	1600000000		80000000
		2	LB + 2% NaCl	Strep	DL4211 ∆vasK	1400000000	1.4	260000000		1.03
		2	LB + 2% NaCl	Rif	VIB43	1000000000		180000000
		3	LB + 2% NaCl	Strep	DL4211 ∆vasK	400000000	0.4	340000000		4.25
		3	LB + 2% NaCl	Rif	VIB43	1000000000		200000000
Figure 5F
Quantification of viability indices for viability assays.
Viability Index = [(Output CFU/mL+IPTG )/(Output CFU/mL -IPTG)].
	Effector	Immunity	Replicate	Out +IPTG	Out -IPTG	IPTG/ No IPTG
	Empty Vector	Empty Vector	1	1400000000	1400000000	1
			2	1000000000	960000000	1.04167
			3	1020000000	1160000000	0.87931
	tseL	Empty Vector	1	86000000	560000000	0.153571
			2	50000000	700000000	0.0714286
			3	36000000	400000000	0.09
	Empty Vector	tsiV1	1	520000000	460000000	1.13043
			2	380000000	200000000	1.9
			3	600000000	760000000	0.789474
	A-V09	Empty Vector	1	24000000	240000000	0.1
			2	28000000	140000000	0.2
			3	58000000	160000000	0.3625
	Empty Vector	A-V09	1	1200000000	880000000	1.36364
			2	780000000	980000000	0.795918
			3	920000000	900000000	1.02222
	tseL	tsiV1	1	560000000	460000000	1.21739
			2	780000000	400000000	1.95
			3	620000000	440000000	1.40909
	tseL	A-V09	1	560000000	540000000	1.03704
			2	860000000	680000000	1.26471
			3	660000000	520000000	1.26923
	A-V09	A-V09	1	540000000	840000000	0.642857
			2	700000000	800000000	0.875
			3	780000000	1020000000	0.764706
	A-V09	tsiV1	1	220000000	160000000	1.375
			2	820000000	340000000	2.41176
			3	560000000	320000000	1.75
